# Supplementary material for: Controlling for Contaminants in Low-Biomass 16S rRNA Gene Sequencing Experiments
Source: mSystems. 2019 Jun 4;4(4):e00290-19. doi: 10.1128/mSystems.00290-19 (PMC6550369; doi:10.1128/mSystems.00290-19)
Supplement: TABLE S1 [file mSystems.00290-19-st001.csv]

Supplemental Table 1. Estimated number of bacterial cells that yielded the DNA used in 16S rRNA gene PCR reaction for the mock microbial dilution series.
Samples	Concentration of samples (cells/ml)	Total bacteria used for extraction	Estimated number of bacterial cells	DNA concentration (ng/ul)
D0	1.40E+10	1.05E+09	21,000,000	138.8
D1	4.67E+09	3.50E+08	7,000,000	109.2
D2	1.56E+09	1.17E+08	2,333,333	105.8
D3	5.19E+08	3.89E+07	777,778	60.6
D4	1.73E+08	1.30E+07	259,259	34.9
D5	5.76E+07	4.32E+06	86,420	22.6
D6	1.92E+07	1.44E+06	28,807	20
D7	6.40E+06	4.80E+05	9,602	11.4
D8	2.13E+06	1.60E+05	3,201	13.8
