# Supplementary material for: Controlling for Contaminants in Low-Biomass 16S rRNA Gene Sequencing Experiments
Source: mSystems. 2019 Jun 4;4(4):e00290-19. doi: 10.1128/mSystems.00290-19 (PMC6550369; doi:10.1128/mSystems.00290-19)
Supplement: TABLE S3 [file mSystems.00290-19-st003.xlsx]

## Sheet: Sheet1
	D0	D1	D2	D3	D4	D5	D6	D7	D8
Negative control filter
Contaminant ASVs removed (%)	62.7	43.8	62.6	35.2	48.6	49.3	60.6	44.4	43.6
Mock community ASVs removed (%)	30.2	26.2	27.3	27.4	20.8	25.5	22.1	26.8	33.9
Abundance filter, 0.01%
Contaminant ASVs removed (%)	34.1	32.5	11.6	8.1	1.1	0.2	<0.1	0	<0.1
Mock community ASVs removed (%)	0	0	0	0	0	0	0	0	0
Abundance filter, 0.1%
Contaminant ASVs removed (%)	100	100	85.4	68.5	54.8	42.1	20.1	1.3	1
Mock community ASVs removed (%)	0	0	0	0	0	0	0	0	0
Abundance filter, 1%
Contaminant ASVs removed (%)	100	100	100	100	100	95.9	76.7	73.9	75.4
Mock community ASVs removed (%)	0	0	0	0	0	0	2.4	0	3.9
Decontam frequency method, thr = 0.1
Contaminant ASVs removed (%)	45.4	59.6	25.1	37.2	19.6	19.2	10.9	17	13.7
Mock community ASVs removed (%)	0	0	0	0	0	0	0	0	0
Decontam frequency method, thr = 0.2
Contaminant ASVs removed (%)	47.6	90.4	67.3	58.9	50	47.6	39.7	46	42.9
Mock community ASVs removed (%)	0	0	0	0	0	0	0	0	0
Decontam frequency method, thr = 0.3
Contaminant ASVs removed (%)	47.6	90.4	80.4	69.2	66	59	51.5	61.9	53.3
Mock community ASVs removed (%)	0	0	0	0	0	0	0	0	0
Decontam frequency method, thr = 0.4
Contaminant ASVs removed (%)	88.1	90.4	88.9	75.2	72.6	68.5	63.9	69.1	68
Mock community ASVs removed (%)	0	0	0	0	0	0	0	0	0
Decontam frequency method, thr = 0.5
Contaminant ASVs removed (%)	88.1	90.4	89.7	76.5	74.7	72.7	72.2	69.6	72.5
Mock community ASVs removed (%)	0	0	0	0	0	0	0	0	0
SourceTracker, scenario 1 case 1
Contaminant ASVs removed (%)	98.3	98.7	99.9	100	100	100	100	100	100
Mock community ASVs removed (%)	<0.1	<0.1	<0.1	<0.1	<0.1	<0.1	<0.1	<0.1	<0.1
SourceTracker, scenario 1 case 2
Contaminant ASVs removed (%)	98.2	99.2	99.9	100	100	100	100	100	100
Mock community ASVs removed (%)	<0.1	0	<0.1	<0.1	0.1	0.3	13.5	2.1	21.7
SourceTracker, scenario 2 case 1
Contaminant ASVs removed (%)	0.1	2.1	1.1	0.9	1	5.1	39.7	2.6	67
Mock community ASVs removed (%)	<0.1	<0.1	<0.1	<0.1	<0.1	<0.1	<0.1	<0.1	<0.1
SourceTracker, scenario 2 case 2
Contaminant ASVs removed (%)	0	0.3	0.5	0.2	0.1	0.3	0.3	0.1	0.1
Mock community ASVs removed (%)	<0.1	0.1	<0.1	<0.1	<0.1	<0.1	<0.1	0	<0.1
